# Supplementary material for: DUOX2-Induced Oxidative Stress Inhibits Intestinal Angiogenesis through MMP3 in a Low-Birth-Weight Piglet Model
Source: Antioxidants (Basel). 2023 Sep 25;12(10):1800. doi: 10.3390/antiox12101800 (PMC10603984; doi:10.3390/antiox12101800)
Supplement: Supplementary file 1 [file antioxidants-12-01800-s001.zip]

Archive with 1 entries (1 files):
- antioxidants-2500836-supplementary.pdf
